# Supplementary material for: Prediction of the Global Potential Distribution Area of Phytopythium litorale Based on the Maxent Model
Source: Biology (Basel). 2026 Jun 11;15(12):916. doi: 10.3390/biology15120916 (PMC13295806; doi:10.3390/biology15120916)
Supplement: Supplementary file 1 [file biology-15-00916-s001.zip › Table S1.xlsx]

## Sheet: Sheet1
Table S1 MaxEnt model performance (AUC) under current and future climate scenarios across periods.
Scenario	Period	Training data AUC	Test data AUC
Current		0.9709±0.00311	0.9175±0.02457
SSP1-2.6	2021-2040	0.9719±0.00325	0.9252±0.01715
	2041-2060	0.9732±0.00432	0.92±0.02342
	2061-2080	0.9689±0.00307	0.9258±0.01115
	2081-2100	0.9709±0.00303	0.9319±0.01785
SSP3-7.0	2021-2040	0.9689±0.00328	0.9277±0.01826
	2040-2060	0.9728±0.00278	0.9277±0.01724
	2061-2080	0.9714±0.00384	0.9218±0.01956
	2081-2100	0.969±0.00419	0.9169±0.259
SSP5-8.5	2021-2040	0.9705±0.00392	0.9179±0.01944
	2041-2060	0.9692±0.00358	0.9292±0.01634
	2061-2080	0.9728±0.00442	0.9128±0.02596
	2081-2100	0.9519±0.00247	0.8935±0.0275
